# Supplementary material for: Phenotype Correlations of Neurological Manifestations in Wolfram Syndrome: Predictive Modeling in a Spanish Cohort
Source: Diagnostics (Basel). 2025 Dec 16;15(24):3213. doi: 10.3390/diagnostics15243213 (PMC12732145; doi:10.3390/diagnostics15243213)
Supplement: Supplementary file 1 [file diagnostics-15-03213-s001.zip]

Archive with 1 entries (1 files):
- diagnostics-3980686-supplementary.pdf
